# Supplementary material for: Wound-Induced Temporal Reprogramming of Gene Expression during Agarwood Formation in Aquilaria sinensis
Source: Plants (Basel). 2023 Aug 9;12(16):2901. doi: 10.3390/plants12162901 (PMC10459772; doi:10.3390/plants12162901)
Supplement: Supplementary file 1 [file plants-12-02901-s001.zip]

Archive with 1 entries (1 files):
- plants-2515770-supplementary.pdf
